# Supplementary material for: The leucine-NH4+ uptake regulator Any1 limits growth as part of a general amino acid control response to loss of La protein by fission yeast
Source: PLoS One. 2021 Jun 21;16(6):e0253494. doi: 10.1371/journal.pone.0253494 (PMC8216550; doi:10.1371/journal.pone.0253494)
Supplement: S1 Table — (XLSX) [file pone.0253494.s001.xlsx]

## Sheet: S1 Table
S1 Table. Different media-dependent sla1D up-regulated gene transcriptome categories.
sla1D-All; 1.5x up in YES, EMM NH4+ and EMM Pro (23 genes)1	PomBase designation/description2	3AT-Fil13	3AT-GAAC
SPAC11D3.01c	Con-6 family conserved fungal protein	Yes	no
SPAC167.08	Tf2-2, retrotransposable element/transposon Tf2-type	Yes	yes
SPAC19D5.09c	Tf2-8, retrotransposable element/transposon Tf2-type	Yes	yes
SPAC19E9.03	pas1 rcyclin, regulates arginine and leucine uptake	Yes	yes
SPAC1B3.16c	vth1, vitamin H transme transporter	Yes	yes
SPAC212.06c	DNA helicase in telomeric region, trunc	no	no
SPAC212.11	RecQ type DNA helicase	no	no
SPAC21E11.04	aca1, L-azetidine-2-carboxylic acid acetyltransferase, arg bio synthesis	Yes	yes
SPAC27E2.08	Tf2-6, retrotransposable element/transposon Tf2-type	YES	yes
SPAC3G6.05	mito Mpv17/PMP22 family protein 1 (predct) integrl membrne prot	YES	yes
SPAC56E4.03	aromatic aminotransferase (predicted Aro8 homolog)	YES	yes
SPAC9.04	Tf2-1, retrotransposable element/transposon Tf2-type	YES	yes
SPAPB15E9.03c	Tf2-5, retrotransposable element/transposon Tf2-type	YES	yes
SPBC1271.07c	N-acetyltransferase (predicted)	YES	yes
SPBC1271.08c	pombe specific protein, ER	YES	yes
SPBC16A3.17c	transmembrane transporter (predicted)	YES	yes
SPBC1E8.04	Tf2-10, retrotransposable element/transposon Tf2-type	YES	yes
SPBC428.05c	arg12, argininosuccinate synthase	Yes	no
SPBC9B6.02c	Tf2-9, retrotransposable element/transposon Tf2-type	YES	yes
SPBPB21E7.07	aes1, phenazine biosynthesis PhzF protein	YES	yes
SPCC132.04c	gdh2, NAD-dependent glutamate dehydrogenase	YES	yes
SPCC330.05c	ura4, orotidine 5'-phosphate decarboxylase	no	no
SPCC70.08c	methyltransferase (predicted), interacts w/ pol II -interacting factors	YES	yes
sla1D-common; 1.5x up in both EMM NH4+ and EMM Pro (38 genes)	PomBase designation/description	3AT-Fil1	3AT-GAAC	Fil1/Gcn4 26	3AT-CESR	sla1D-all
SPAC11D3.01c	Con-6 family conserved fungal protein	Yes	no		yes	Yes
SPAC11D3.17	DNA-binding transcription factor protein, Zinc binding protein	Yes	Yes		no	no
SPAC167.08	Tf2-2, retrotransposable element/transposon Tf2-type	Yes	Yes		no	Yes
SPAC17G6.03	extracellular 5'-nucleotidase	Yes	Yes		no	no
SPAC19D5.09c	Tf2-8, retrotransposable element/transposon Tf2-type	Yes	Yes		no	Yes
SPAC19E9.03	pas1 rcyclin, regulates arginine and leucine uptake	Yes	Yes	Yes	no	Yes
SPAC1B3.16c	vth1, vitamin H transme transporter	Yes	Yes		no	Yes
SPAC212.06c	DNA helicase in telomeric region, trunc	no	no		no	Yes
SPAC212.11	RecQ type DNA helicase	no	no		no	Yes
SPAC21E11.04	aca1, L-azetidine-2-carboxylic acid acetyltransferase, arg bio synthesis	Yes	Yes		no	Yes
SPAC227.17c	DUF3128 family	Yes	Yes		no	no
SPAC26A3.13c	Tf2-4, retrotransposable element/transposon Tf2-type	Yes	no		no	no
SPAC27E2.08	Tf2-6, retrotransposable element/transposon Tf2-type	Yes	Yes		no	Yes
SPAC2E12.03c	basic amino acid transmembrane transporter	Yes	Yes		no	no
SPAC3G6.05	mito Mpv17/PMP22 family protein 1 (predct) integrl membrne prot	Yes	Yes		no	Yes
SPAC4G9.10	arg3, ornithine carbamoyltransferase	Yes	Yes		no	no
SPAC56E4.03	aromatic aminotransferase (predicted Aro8 homolog)	Yes	Yes		no	Yes
SPAC5H10.10	NADPH dehydrogenase	Yes	no		no	no
SPAC9.04	Tf2-1, retrotransposable element/transposon Tf2-type	Yes	Yes		no	Yes
SPAPB15E9.03c	Tf2-5, retrotransposable element/transposon Tf2-type	Yes	Yes		no	Yes
SPAPB1A10.08	conserved fungal protein	Yes	Yes		no	no
SPBC119.10	asn1, asparagine synthetase	Yes	Yes	Yes	no	no
SPBC1271.07c	N-acetyltransferase (predicted)	Yes	Yes		no	Yes
SPBC1271.08c	pombe specific protein, ER	Yes	Yes		no	Yes
SPBC1289.17	Tf2-11, retrotransposable element/transposon Tf2-type	Yes	no		no	no
SPBC16A3.17c	transmembrane transporter (predicted)	Yes	Yes		no	Yes
SPBC1E8.04	Tf2-10 (no GO listed)	Yes	Yes		no	Yes
SPBC2G2.01c	liz1, pantothenate transmembrane transporter	Yes	Yes		no	no
SPBC359.06	mug14, adducin, invlolved actin cytoskel organization	Yes	no		no	no
SPBC428.05c	arg12, argininosuccinate synthase	Yes	no	Yes	no	Yes
SPBC56F2.09c	arg5, arg-specific carbamoyl-phosphate synthase subunit	Yes	no	Yes	no	no
SPBC9B6.02c	Tf2-9, retrotransposable element/transposon Tf2-type	Yes	Yes		no	Yes
SPBPB21E7.07	aes1, phenazine biosynthesis PhzF protein	Yes	Yes	Yes	no	Yes
SPCC132.04c	gdh2, NAD-dependent glutamate dehydrogenase	Yes	no		no	Yes
SPCC1494.11c	Tf2-13, retrotransposable element/transposon Tf2-type	Yes	no		no	no
SPCC330.05c	ura4, orotidine 5'-phosphate decarboxylase	no	no		no	Yes
SPCC70.08c	methyltransferase (predicted), interacts w/ pol II -interacting factors	Yes	Yes		no	Yes
SPCC965.12	dpe2, dipeptidyl peptidase, implicated in glutathione (predicted)	Yes	no		no	no
sla1D 1.5x up in EMM Pro but not in EMM NH4+ (22 genes)	PomBase designation/description		3AT-GAAC		3AT-CESR
SPAC1039.06	D-serine ammonia-lyase activity (predicted)		no		no
SPAC139.02c	oac1, mitochondrial carrier, ocaloacetate family anion (predicted)		no		no
SPAC13D1.01c	Tf2-7, retrotransposable element/transposon Tf2-type		yes		no
SPAC227.18	lys3, saccharopine dehydrogenase Lys3		Yes		no
SPAC29B12.04	snz1, pyridoxal 5'-phosphate synthase (gln hydrolysing)		Yes		Yes
SPAC57A7.05	transmembrane transporter (predicted)		no		yes
SPAC5H10.06c	adh4, alcohol dehydrogenase Adh4		no		no
SPAC6G10.08	idp1, isocitrate dehydrogenase Idp1 (predicted)		no		no
SPBC1271.09	tgp1, plasma membrane glycerophosphodiester transmembrane transporter (predicted)		no		no
SPBC15D4.15	pho2, 4-phosphoerythronate phosphastase/2-phosphoglycolate phophatase, involved in detoxification of glycolytic by-products		no		no
SPBC1773.12	DNA-binding transcription factor, zf-fungal binuclear cluster type (predicted)		no		no
SPBC1773.15	dal52, dipeptide transmembrane transporter Dal5h2 (predicted)		no		no
SPBC1773.17c	gor2, glyoxylate reductase (predicted)		no		no
SPBC19C2.04c	ubp11, SPBC19C2.04c		no		no
SPBC23G7.13c	plasma membrane urea transmembrane transporter (predicted)		yes		no
SPBC418.01c	his4, imidazoleglycerol-phosphate synthase His4		Yes		no
SPCC1235.11	mpc1, mitochondrial carrier, pyruvate Mpc1 (predicted)		yes		no
SPCC330.03c	NADPH-hemoprotein reductase (predicted)		no		no
SPCC584.16c	Schizosaccharomyces specific protein		no		no
SPCC70.03c	put1, proline dehydrogenase Put1 (predicted)		no		no
SPCC757.11c	transmembrane transporter (predicted)		no		yes
SPCC794.03	amino acid transmembrane transporter (predicted)		no		no
sla1D 1.5x up in EMM NH4+ but not in EMM Pro (26 genes)	PomBase designation/description		3AT-GAAC		3AT-CESR
SPAC13C5.04	class I glutamine amidotransferase family protein, conserved in fungi, bacteria, plants		no		no
SPAC15A10.01	Atm1, mitochondrial iron-sulfur cluster exporter Atm1		no		no
SPAC15E1.02c	DUF1761 family protein		no		yes
SPAC21E11.03c	pcr1		no		yes
SPAC22H10.13	zym1		no		yes
SPAC23H3.15c	ddr48 DNA damage responsive		no		yes
SPAC24B11.05	pyrimidine 5'-nucleotidase (predicted)		yes		no
SPAC4A8.04	isp6		no		yes
SPAC5H10.02c	hsp3102		no		no
SPAC977.16c	dak2, dihydroxyacetone kinase Dak2		no		no
SPAPB1A11.01	mcf1, prospore membrane copper transmembrane transporter Mfc1		no		no
SPBC16E9.16c	lsd90		no		yes
SPBC17F3.01c	rga5, RhoGAP, GTPase activating protein Rga5		no		yes
SPBC19C7.04c	DUF2406 family conserved fungal protein		no		no
SPBC215.08c	arg4		no		no
SPBC24C6.09c	phosphoketolase fam		no		yes
SPBC2G2.04c	pmf1, mmf1		Yes		no
SPBC2G2.17c	beta-glucosidase Psu2 (predicted)		no		no
SPBC365.12c	ish1, nuc envelope		no		yes
SPBC409.10	ade7		yes		no
SPBC725.03	pyridoxamine 5'-phosphate oxidase (predicted)		no		yes
SPBPB21E7.04c	cmt2		no		yes
SPCC1020.14	TF12-2, retrotransposable element/transposon Tf2-type		no		no
SPCC1840.12	opt3 oligopeptide txprtr		yes		no
SPCC757.03c	hsp3101		no		Yes
SPCC757.13	dipeptide transmembrane transporter (predicted)		no		no
sla1D 1.5x up in YES but not in EMM NH4+ nor Pro (11 genes)	PomBase designation/description
SPAC1002.17c	urg2, uracil phosphoribosyltransferase (predicted)
SPAC1039.02	extracellular 5'-nucleotidase, human NT5E family (predicted)
SPAC26H5.09c	oxidoreductase involved in NADPH regeneration (predicted)
SPAC2E1P3.03c	Tf2-3, retrotransposable element/transposon Tf2-type
SPAC2E1P3.05c	fungal cellulose binding domain protein
SPAC521.03	short chain dehydrogenase, human DHRS7 family(predicted)
SPAPB18E9.04c	Schizosaccharomyces pombe specific protein, possible cell surface glycoprotein
SPBC1683.06c	urh1, uridine ribohydrolase Urh1 (predicted)
SPBPB8B6.03	fah1, fatty acid amide hydrolase Fah1 (predicted)
SPCC1682.08c	mpf2, meiotic pumilio family RNA-binding protein Mpf2
SPCC1906.02c	cue3, CUE domain prot Cue3, human ASCC2 ortholg, activating signal cointegrator 1 cplx (predictd)
FOOTNOTES
1 PomBase lists every gene (or locus of interest) as a "Systematic ID" as designated here in Pombase https://www.pombase.org/
2 Standard PomBase gene names are three lower case letters followed by a number. In some cases, no gene name has yet been designated and only a product designation/description is provided. These shall be used in the "Pombase designation/description" below. https://www.pombase.org/
3 Indicates if the designated gene was also present in the transcriptome group of Fil1-3AT, as described in the text.
