# Supplementary material for: The leucine-NH4+ uptake regulator Any1 limits growth as part of a general amino acid control response to loss of La protein by fission yeast
Source: PLoS One. 2021 Jun 21;16(6):e0253494. doi: 10.1371/journal.pone.0253494 (PMC8216550; doi:10.1371/journal.pone.0253494)
Supplement: S2 Table — A. GO analysis: sla1Δ-com = 1.5x up in both EMM NH4+ and EMM Pro (38 genes). B. GO analysis: sla1Δ-all = 1.5x up in YES, Pro and NH4+ (23 genes). (ZIP) [file pone.0253494.s002.zip]

Archive with 2 entries (2 files):
- S2A_Table.xlsx
- S2B_Table.xlsx
