# Supplementary material for: The leucine-NH4+ uptake regulator Any1 limits growth as part of a general amino acid control response to loss of La protein by fission yeast
Source: PLoS One. 2021 Jun 21;16(6):e0253494. doi: 10.1371/journal.pone.0253494 (PMC8216550; doi:10.1371/journal.pone.0253494)
Supplement: S2 Table — A. GO analysis: sla1Δ-com = 1.5x up in both EMM NH4+ and EMM Pro (38 genes). B. GO analysis: sla1Δ-all = 1.5x up in YES, Pro and NH4+ (23 genes). (ZIP) [file pone.0253494.s002.zip › S2A_Table.xlsx]

## Sheet: S2A Table
GO analysis: sla1D-com; 38 genes 1.5x up in both EMM NH4+ and EMM Pro
Terms from the Process Ontology of gene_association.pombase with p-value <= 0.01
Gene Ontology term	Cluster frequency	Genome frequency	Corrected	FDR	FALSE	Genes annotated to the term (p-value <= 0.01)
			P-value		Positives
DNA integration	8 of 38 genes, 21.1%	11 of 6000 genes, 0.2%	2.84e-14	0	0	SPBC1289.17, SPAC167.08, SPAC9.04, SPAC19D5.09c, SPAPB15E9.03c, SPAC26A3.13c, SPAC27E2.08, SPBC9B6.02c
DNA recombination	9 of 38 genes, 23.7%	150 of 6000 genes, 2.5%	3.89e-05	0	0	SPBC1289.17, SPAC212.11, SPAC167.08, SPAC9.04, SPAC19D5.09c, SPAPB15E9.03c, SPAC26A3.13c, SPAC27E2.08, SPBC9B6.02c
arginine biosynthetic process	4 of 38 genes, 10.5%	11 of 6000 genes, 0.2%	6.47e-05	0	0	SPAC21E11.04, SPAC4G9.10, SPBC56F2.09c, SPBC428.05c
arginine metabolic process	4 of 38 genes, 10.5%	17 of 6000 genes, 0.3%	0.00045	0	0	SPAC21E11.04, SPAC4G9.10, SPBC56F2.09c, SPBC428.05c
glutamine family amino acid biosynthetic process	4 of 38 genes, 10.5%	19 of 6000 genes, 0.3%	0.00073	0.008	0.04	SPAC21E11.04, SPAC4G9.10, SPBC56F2.09c, SPBC428.05c
glutamine family amino acid metabolic process	5 of 38 genes, 13.2%	45 of 6000 genes, 0.8%	0.00116	0.0067	0.04	SPAC21E11.04, SPCC132.04c, SPAC4G9.10, SPBC56F2.09c, SPBC428.05c
urea cycle	3 of 38 genes, 7.9%	9 of 6000 genes, 0.1%	0.00283	0.0257	0.18	SPAC4G9.10, SPBC56F2.09c, SPBC428.05c
alpha-amino acid metabolic process	7 of 38 genes, 18.4%	141 of 6000 genes, 2.4%	0.00346	0.0225	0.18	SPAC56E4.03, SPAC21E11.04, SPCC132.04c, SPAC4G9.10, SPBC56F2.09c, SPBC428.05c, SPBC119.10
alpha-amino acid biosynthetic process	6 of 38 genes, 15.8%	97 of 6000 genes, 1.6%	0.00411	0.0222	0.2	SPAC56E4.03, SPAC21E11.04, SPAC4G9.10, SPBC56F2.09c, SPBC428.05c, SPBC119.10
cellular amino acid biosynthetic process	6 of 38 genes, 15.8%	106 of 6000 genes, 1.8%	0.0068	0.03	0.3	SPAC56E4.03, SPAC21E11.04, SPAC4G9.10, SPBC56F2.09c, SPBC428.05c, SPBC119.10
sla1D-com: 1.5x up in both EMM NH4+ and EMM Pro (38 genes)						Total number of Genes annotated to all terms (p-value <=0.01) = 17 (bold font)
SPAC11D3.01c
SPAC11D3.17						Total number of Genes annotated to the terms DNA integration/recombination (p-value <=0.01) = 9
SPAC167.08
SPAC17G6.03						Total number of Genes annotated to terms related to amino acid metabolism (p-value <=0.01) = 8
SPAC19D5.09c
SPAC19E9.03
SPAC1B3.16c
SPAC212.06c
SPAC212.11
SPAC21E11.04
SPAC227.17c
SPAC26A3.13c
SPAC27E2.08
SPAC2E12.03c
SPAC3G6.05
SPAC4G9.10
SPAC56E4.03
SPAC5H10.10
SPAC9.04
SPAPB15E9.03c
SPAPB1A10.08
SPBC119.10
SPBC1271.07c
SPBC1271.08c
SPBC1289.17
SPBC16A3.17c
SPBC1E8.04
SPBC2G2.01c
SPBC359.06
SPBC428.05c
SPBC56F2.09c
SPBC9B6.02c
SPBPB21E7.07
SPCC132.04c
SPCC1494.11c
SPCC330.05c
SPCC70.08c
SPCC965.12
