# Supplementary material for: The leucine-NH4+ uptake regulator Any1 limits growth as part of a general amino acid control response to loss of La protein by fission yeast
Source: PLoS One. 2021 Jun 21;16(6):e0253494. doi: 10.1371/journal.pone.0253494 (PMC8216550; doi:10.1371/journal.pone.0253494)
Supplement: S2 Table — A. GO analysis: sla1Δ-com = 1.5x up in both EMM NH4+ and EMM Pro (38 genes). B. GO analysis: sla1Δ-all = 1.5x up in YES, Pro and NH4+ (23 genes). (ZIP) [file pone.0253494.s002.zip › S2B_Table.xlsx]

## Sheet: S2B Table
sla1D-all: 1.5x up in YES, Pro and NH4 (23 genes)						sla1D-all:
Terms from the Process Ontology of gene_association.pombase with p-value <= 0.01
Gene Ontology term	Cluster frequency	Genome frequency	Corrected	FDR	FALSE	Genes annotated to the term
			P-value		Positives
DNA integration	6 of 23 genes, 26.1%	11 of 5500 genes, 0.2%	9.48e-11	0	0	SPAC19D5.09c, SPAC167.08, SPAC9.04, SPAPB15E9.03c, SPAC27E2.08, SPBC9B6.02c
DNA recombination	7 of 23 genes, 30.4%	150 of 5500 genes, 2.7%	0.00013	0	0	SPAC212.11, SPAC19D5.09c, SPAC167.08, SPAC9.04, SPAPB15E9.03c, SPAC27E2.08, SPBC9B6.02c
Terms from the Process Ontology of gene_association.pombase with p-value <= 0.25
Gene Ontology term	Cluster frequency	Genome frequency	Corrected	FDR	FALSE	Genes annotated to the term
			P-value		Positives
DNA integration	6 of 23 genes, 26.1%	11 of 5500 genes, 0.2%	9.48e-11	0	0	SPAC19D5.09c, SPAC167.08, SPAC9.04, SPAPB15E9.03c, SPAC27E2.08, SPBC9B6.02c
DNA recombination	7 of 23 genes, 30.4%	150 of 5500 genes, 2.7%	0.00013	0	0	SPAC212.11, SPAC19D5.09c, SPAC167.08, SPAC9.04, SPAPB15E9.03c, SPAC27E2.08, SPBC9B6.02c
DNA metabolic process	7 of 23 genes, 30.4%	335 of 5500 genes, 6.1%	0.02417	0.0933	0.28	SPAC212.11, SPAC19D5.09c, SPAC167.08, SPAC9.04, SPAPB15E9.03c, SPAC27E2.08, SPBC9B6.02c
cellular amino acid catabolic process	3 of 23 genes, 13.0%	40 of 5500 genes, 0.7%	0.04508	0.14	0.56	SPAC56E4.03, SPAC21E11.04, SPCC132.04c
glutamine family amino acid metabolic process	3 of 23 genes, 13.0%	45 of 5500 genes, 0.8%	0.06387	0.164	0.82	SPAC21E11.04, SPCC132.04c, SPBC428.05c
arginine biosynthetic process	2 of 23 genes, 8.7%	11 of 5500 genes, 0.2%	0.07104	0.1533	0.92	SPAC21E11.04, SPBC428.05c
carboxylic acid catabolic process	3 of 23 genes, 13.0%	51 of 5500 genes, 0.9%	0.09221	0.1629	1.14	SPAC56E4.03, SPAC21E11.04, SPCC132.04c
organic acid catabolic process	3 of 23 genes, 13.0%	52 of 5500 genes, 0.9%	0.09759	0.145	1.16	SPAC56E4.03, SPAC21E11.04, SPCC132.04c
glutamine family amino acid catabolic process	2 of 23 genes, 8.7%	15 of 5500 genes, 0.3%	0.13425	0.1889	1.7	SPAC21E11.04, SPCC132.04c
arginine metabolic process	2 of 23 genes, 8.7%	17 of 5500 genes, 0.3%	0.17301	0.232	2.32	SPAC21E11.04, SPBC428.05c
alpha-amino acid metabolic process	4 of 23 genes, 17.4%	141 of 5500 genes, 2.6%	0.19813	0.2436	2.68	SPAC56E4.03, SPAC21E11.04, SPCC132.04c, SPBC428.05c
glutamine family amino acid biosynthetic process	2 of 23 genes, 8.7%	19 of 5500 genes, 0.3%	0.21643	0.2333	2.8	SPAC21E11.04, SPBC428.05c
sla1D-all: up in YES, Pro and NH4 (23 genes)
SPAC167.08
SPAC11D3.01c
SPAC19D5.09c
SPAC19E9.03
SPAC1B3.16c
SPAC212.06c
SPAC212.11
SPAC21E11.04
SPAC27E2.08
SPAC3G6.05
SPAC56E4.03
SPAC9.04
SPAPB15E9.03c
SPBC1271.07c
SPBC1271.08c
SPBC16A3.17c
SPBC1E8.04
SPBC428.05c
SPBC9B6.02c
SPBPB21E7.07
SPCC132.04c
SPCC330.05c
SPCC70.08c
