# Supplementary material for: The leucine-NH4+ uptake regulator Any1 limits growth as part of a general amino acid control response to loss of La protein by fission yeast
Source: PLoS One. 2021 Jun 21;16(6):e0253494. doi: 10.1371/journal.pone.0253494 (PMC8216550; doi:10.1371/journal.pone.0253494)
Supplement: S3 Table — A-C: GO analyses: sla1Δ-λYES (11 genes), sla1Δ-λPro (22 genes), sla1Δ-λNH4+ (26 genes). (XLSX) [file pone.0253494.s003.xlsx]

## Sheet: S3 Table
S3A Table. GO analysis
sla1D-lYES: The 11 genes up in YES but not in NH4+ nor in Pro (sla1D-lYES)
sla1D 1.5x up in YES but not in pro or NH4 (11 genes)
Terms from the Process Ontology of gene_association.pombase with p-value <= 0.01
Gene Ontology term	Cluster frequency	Genome frequency	Corrected	FDR	FALSE	Genes annotated to the term
			P-value		Positives
purine nucleoside catabolic process	2 of 11 genes, 18.2%	5 of 5500 genes, 0.1%	0.00253	0.26	0.26	SPAC1039.02, SPBC1683.06c
nucleoside catabolic process	2 of 11 genes, 18.2%	6 of 5500 genes, 0.1%	0.0038	0.16	0.32	SPAC1039.02, SPBC1683.06c
nucleobase-containing small molecule catabolic process	2 of 11 genes, 18.2%	6 of 5500 genes, 0.1%	0.0038	0.1067	0.32	SPAC1039.02, SPBC1683.06c
nucleoside metabolic process	3 of 11 genes, 27.3%	44 of 5500 genes, 0.8%	0.00527	0.08	0.32	SPAC1002.17c, SPAC1039.02, SPBC1683.06c
glycosyl compound catabolic process	2 of 11 genes, 18.2%	7 of 5500 genes, 0.1%	0.00531	0.088	0.44	SPAC1039.02, SPBC1683.06c
glycosyl compound metabolic process	3 of 11 genes, 27.3%	49 of 5500 genes, 0.9%	0.0073	0.0767	0.46	SPAC1002.17c, SPAC1039.02, SPBC1683.06c
sla1D 1.5x up in YES but not in Pro or NH4 (11 genes)						Total number of Genes annotated to the terms (p-value <= 0.01 = 3)
SPAC1002.17c
SPAC1039.02
SPAC26H5.09c
SPAC2E1P3.03c
SPAC2E1P3.05c
SPAC521.03
SPAPB18E9.04c
SPBC1683.06c
SPBPB8B6.03
SPCC1682.08c
SPCC1906.02c
S3B Table. GO analysis
sla1D-lPro: The 22 genes up in sla1D in Pro but not in EMM NH4+ (sla1D-lPro)
Terms from the Process Ontology of gene_association.pombase with p-value <= 0.01
Gene Ontology term	Cluster frequency	Genome frequency	Corrected	FDR	FALSE	Genes annotated to the term (p-value <= 0.01)
			P-value		Positives
carboxylic acid metabolic process	8 of 22 genes, 36.4%	316 of 6000 genes, 5.3%	0.00078	0.02	0.02	SPAC29B12.04, SPAC1039.06, SPAC6G10.08, SPBC418.01c, SPAC5H10.06c, SPAC227.18, SPCC70.03c, SPBC1773.17c
oxoacid metabolic process	8 of 22 genes, 36.4%	326 of 6000 genes, 5.4%	0.00099	0.01	0.02	SPAC29B12.04, SPAC1039.06, SPAC6G10.08, SPBC418.01c, SPAC5H10.06c, SPAC227.18, SPCC70.03c, SPBC1773.17c
organic acid metabolic process	8 of 22 genes, 36.4%	328 of 6000 genes, 5.5%	0.00103	0.0067	0.02	SPAC29B12.04, SPAC1039.06, SPAC6G10.08, SPBC418.01c, SPAC5H10.06c, SPAC227.18, SPCC70.03c, SPBC1773.17c
transmembrane transport	8 of 22 genes, 36.4%	353 of 6000 genes, 5.9%	0.00178	0.005	0.02	SPBC1271.09, SPAC57A7.05, SPCC757.11c, SPBC23G7.13c, SPBC1773.15, SPCC794.03, SPCC1235.11, SPAC139.02c
>1.5X up in sla1D in Pro but not in EMM NH4+ (22 genes)						Total number of Genes annotated to the term (p-value <= 0.01) = 16
SPAC1039.06
SPAC139.02c
SPAC13D1.01c
SPAC227.18
SPAC29B12.04
SPAC57A7.05
SPAC5H10.06c
SPAC6G10.08
SPBC1271.09
SPBC15D4.15
SPBC1773.12
SPBC1773.15
SPBC1773.17c
SPBC19C2.04c
SPBC23G7.13c
SPBC418.01c
SPCC1235.11
SPCC330.03c
SPCC584.16c
SPCC70.03c
SPCC757.11c
SPCC794.03
S3C Table. GO analysis
sla1D-lNH4+: The 26 genes up in EMM NH4+ but not in EMM Pro (sla1D-lNH4+)
Terms from the Process Ontology of gene_association.pombase with p-value <= 0.05
Gene Ontology term	Cluster frequency	Genome frequency	Corrected	FDR	FALSE	Genes annotated to the term (p-value <= 0.05)
			P-value		Positives
nucleobase metabolic process	3 of 26 genes, 11.5%	33 of 6000 genes, 0.5%	0.04665	0.4	0.4	SPBC215.08c, SPAC24B11.05, SPBC409.10
Terms from the Process Ontology of gene_association.pombase with p-value <= 0.5
Gene Ontology term	Cluster frequency	Genome frequency	Corrected	FDR	FALSE	Genes annotated to the term (p-value <= 0.5)
			P-value		Positives
nucleobase metabolic process	3 of 26 genes, 11.5%	33 of 6000 genes, 0.5%	0.04665	0.18	0.18	SPBC215.08c, SPAC24B11.05, SPBC409.10
oligopeptide transport	2 of 26 genes, 7.7%	10 of 6000 genes, 0.2%	0.10261	0.35	0.7	SPCC1840.12, SPCC757.13
oligopeptide transmembrane transport	2 of 26 genes, 7.7%	10 of 6000 genes, 0.2%	0.10261	0.2333	0.7	SPCC1840.12, SPCC757.13
pyrimidine nucleobase metabolic process	2 of 26 genes, 7.7%	14 of 6000 genes, 0.2%	0.2053	0.29	1.16	SPBC215.08c, SPAC24B11.05
nucleobase biosynthetic process	2 of 26 genes, 7.7%	21 of 6000 genes, 0.4%	0.46504	0.54	2.7	SPBC215.08c, SPBC409.10
sla1D up in EMM NH4+ but not EMM Pro (26 genes)						Total number of Genes annotated to the terms at p-value 0.05 = 3
SPAC13C5.04
SPAC15A10.01						Total number of Genes annotated to the terms at p-value 0.5 = 5
SPAC15E1.02c
SPAC21E11.03c
SPAC22H10.13
SPAC23H3.15c
SPAC24B11.05
SPAC4A8.04
SPAC5H10.02c
SPAC977.16c
SPAPB1A11.01
SPBC16E9.16c
SPBC17F3.01c
SPBC19C7.04c
SPBC215.08c
SPBC24C6.09c
SPBC2G2.04c
SPBC2G2.17c
SPBC365.12c
SPBC409.10
SPBC725.03
SPBPB21E7.04c
SPCC1020.14
SPCC1840.12
SPCC757.03c
SPCC757.13
