# Supplementary material for: The leucine-NH4+ uptake regulator Any1 limits growth as part of a general amino acid control response to loss of La protein by fission yeast
Source: PLoS One. 2021 Jun 21;16(6):e0253494. doi: 10.1371/journal.pone.0253494 (PMC8216550; doi:10.1371/journal.pone.0253494)
Supplement: S4 Table — (XLSX) [file pone.0253494.s004.xlsx]

## Sheet: S4 Table 
GO analysis sla1D EMM-Pro (60 genes)
Terms from the Process Ontology of gene_association.pombase with p-value <= 0.01
Gene Ontology term		Cluster frequency	Genome frequency	Corrected	FDR	FALSE	Genes annotated to the term
				P-value		Positives
DNA integration	Yes	9 of 60 genes, 15.0%	11 of 6000 genes, 0.2%	5.74e-15	0	0	SPBC1289.17, SPAC167.08, SPAC9.04, SPAC19D5.09c, SPAC13D1.01c, SPAPB15E9.03c, SPAC26A3.13c, SPAC27E2.08, SPBC9B6.02c
alpha-amino acid metabolic process		12 of 60 genes, 20.0%	141 of 6000 genes, 2.4%	1.87e-06	0	0	SPAC29B12.04, SPCC132.04c, SPAC4G9.10, SPAC1039.06, SPBC56F2.09c, SPBC418.01c, SPCC70.03c, SPAC227.18, SPAC56E4.03, SPAC21E11.04, SPBC428.05c, SPBC119.10
carboxylic acid metabolic process		15 of 60 genes, 25.0%	316 of 6000 genes, 5.3%	5.8e-05	0	0	SPAC29B12.04, SPCC132.04c, SPAC4G9.10, SPAC1039.06, SPBC56F2.09c, SPAC6G10.08, SPBC418.01c, SPAC5H10.06c, SPCC70.03c, SPAC227.18, SPAC56E4.03, SPAC21E11.04, SPBC1773.17c, SPBC428.05c, SPBC119.10
cellular amino acid metabolic process		12 of 60 genes, 20.0%	193 of 6000 genes, 3.2%	6.23e-05	0	0	SPAC29B12.04, SPCC132.04c, SPAC4G9.10, SPAC1039.06, SPBC56F2.09c, SPBC418.01c, SPCC70.03c, SPAC227.18, SPAC56E4.03, SPAC21E11.04, SPBC428.05c, SPBC119.10
alpha-amino acid biosynthetic process	Yes	9 of 60 genes, 15.0%	97 of 6000 genes, 1.6%	7.68e-05	0	0	SPAC29B12.04, SPAC4G9.10, SPBC56F2.09c, SPBC418.01c, SPAC227.18, SPAC56E4.03, SPAC21E11.04, SPBC428.05c, SPBC119.10
oxoacid metabolic process		15 of 60 genes, 25.0%	326 of 6000 genes, 5.4%	8.69e-05	0	0	SPAC29B12.04, SPCC132.04c, SPAC4G9.10, SPAC1039.06, SPBC56F2.09c, SPAC6G10.08, SPBC418.01c, SPAC5H10.06c, SPCC70.03c, SPAC227.18, SPAC56E4.03, SPAC21E11.04, SPBC1773.17c, SPBC428.05c, SPBC119.10
organic acid metabolic process		15 of 60 genes, 25.0%	328 of 6000 genes, 5.5%	9.41e-05	0	0	SPAC29B12.04, SPCC132.04c, SPAC4G9.10, SPAC1039.06, SPBC56F2.09c, SPAC6G10.08, SPBC418.01c, SPAC5H10.06c, SPCC70.03c, SPAC227.18, SPAC56E4.03, SPAC21E11.04, SPBC1773.17c, SPBC428.05c, SPBC119.10
cellular amino acid biosynthetic process		9 of 60 genes, 15.0%	106 of 6000 genes, 1.8%	0.00016	0	0	SPAC29B12.04, SPAC4G9.10, SPBC56F2.09c, SPBC418.01c, SPAC227.18, SPAC56E4.03, SPAC21E11.04, SPBC428.05c, SPBC119.10
DNA recombination		10 of 60 genes, 16.7%	150 of 6000 genes, 2.5%	0.00036	0	0	SPBC1289.17, SPAC212.11, SPAC167.08, SPAC9.04, SPAC19D5.09c, SPAC13D1.01c, SPAPB15E9.03c, SPAC26A3.13c, SPAC27E2.08, SPBC9B6.02c
arginine biosynthetic process	Yes	4 of 60 genes, 6.7%	11 of 6000 genes, 0.2%	0.00056	0	0	SPAC21E11.04, SPAC4G9.10, SPBC56F2.09c, SPBC428.05c
glutamine family amino acid metabolic process	Yes	6 of 60 genes, 10.0%	45 of 6000 genes, 0.8%	0.00092	0.0018	0.02	SPCC70.03c, SPAC21E11.04, SPCC132.04c, SPAC4G9.10, SPBC56F2.09c, SPBC428.05c
monocarboxylic acid transport		4 of 60 genes, 6.7%	13 of 6000 genes, 0.2%	0.00119	0.0017	0.02	SPBC2G2.01c, SPCC1235.11, SPAC1B3.16c, SPAC139.02c
carboxylic acid catabolic process		6 of 60 genes, 10.0%	51 of 6000 genes, 0.9%	0.00194	0.0015	0.02	SPCC70.03c, SPAC56E4.03, SPAC21E11.04, SPCC132.04c, SPAC1039.06, SPBC1773.17c
organic acid catabolic process		6 of 60 genes, 10.0%	52 of 6000 genes, 0.9%	0.00218	0.0014	0.02	SPCC70.03c, SPAC56E4.03, SPAC21E11.04, SPCC132.04c, SPAC1039.06, SPBC1773.17c
arginine metabolic process	Yes	4 of 60 genes, 6.7%	17 of 6000 genes, 0.3%	0.00386	0.0013	0.02	SPAC21E11.04, SPAC4G9.10, SPBC56F2.09c, SPBC428.05c
glutamine family amino acid biosynthetic process	Yes	4 of 60 genes, 6.7%	19 of 6000 genes, 0.3%	0.00619	0.0012	0.02	SPAC21E11.04, SPAC4G9.10, SPBC56F2.09c, SPBC428.05c
transmembrane transport		13 of 60 genes, 21.7%	353 of 6000 genes, 5.9%	0.00663	0.0012	0.02	SPAC2E12.03c, SPBC1271.09, SPAC19E9.03, SPAC57A7.05, SPCC757.11c, SPBC23G7.13c, SPBC1773.15, SPCC794.03, SPBC16A3.17c, SPBC2G2.01c, SPCC1235.11, SPAC1B3.16c, SPAC139.02c
organic acid transmembrane transport		6 of 60 genes, 10.0%	63 of 6000 genes, 1.1%	0.0067	0.0011	0.02	SPAC2E12.03c, SPBC2G2.01c, SPAC19E9.03, SPCC1235.11, SPAC1B3.16c, SPAC139.02c
carboxylic acid transmembrane transport		6 of 60 genes, 10.0%	63 of 6000 genes, 1.1%	0.0067	0.0011	0.02	SPAC2E12.03c, SPBC2G2.01c, SPAC19E9.03, SPCC1235.11, SPAC1B3.16c, SPAC139.02c
organic acid biosynthetic process		9 of 60 genes, 15.0%	167 of 6000 genes, 2.8%	0.00698	0.001	0.02	SPAC29B12.04, SPAC4G9.10, SPBC56F2.09c, SPBC418.01c, SPAC227.18, SPAC56E4.03, SPAC21E11.04, SPBC428.05c, SPBC119.10
carboxylic acid biosynthetic process		9 of 60 genes, 15.0%	167 of 6000 genes, 2.8%	0.00698	0.001	0.02	SPAC29B12.04, SPAC4G9.10, SPBC56F2.09c, SPBC418.01c, SPAC227.18, SPAC56E4.03, SPAC21E11.04, SPBC428.05c, SPBC119.10
cellular amino acid catabolic process		5 of 60 genes, 8.3%	40 of 6000 genes, 0.7%	0.00841	0.0009	0.02	SPCC70.03c, SPAC56E4.03, SPAC21E11.04, SPCC132.04c, SPAC1039.06
organic acid transport		6 of 60 genes, 10.0%	66 of 6000 genes, 1.1%	0.00875	0.0009	0.02	SPAC2E12.03c, SPBC2G2.01c, SPAC19E9.03, SPCC1235.11, SPAC1B3.16c, SPAC139.02c
carboxylic acid transport		6 of 60 genes, 10.0%	66 of 6000 genes, 1.1%	0.00875	0.0008	0.02	SPAC2E12.03c, SPBC2G2.01c, SPAC19E9.03, SPCC1235.11, SPAC1B3.16c, SPAC139.02c
sla1D EMM-Pro (60 genes)
SPAC1039.06							Total number of genes annotated to the terms = 38 genes (p-value <= 0.01)
SPAC11D3.01c							30 genes involved in nutrient transport and amino acid metabolism terms plus 7 tf2 genes and tlh1+ RecQ-like gene (8 genes) that comprise the DNA term
SPAC11D3.17
SPAC139.02c
SPAC13D1.01c
SPAC167.08
SPAC17G6.03
SPAC19D5.09c
SPAC19E9.03
SPAC1B3.16c
SPAC212.06c
SPAC212.11
SPAC21E11.04
SPAC227.17c
SPAC227.18
SPAC26A3.13c
SPAC27E2.08
SPAC29B12.04
SPAC2E12.03c
SPAC3G6.05
SPAC4G9.10
SPAC56E4.03
SPAC57A7.05
SPAC5H10.06c
SPAC5H10.10
SPAC6G10.08
SPAC9.04
SPAPB15E9.03c
SPAPB1A10.08
SPBC119.10
SPBC1271.07c
SPBC1271.08c
SPBC1271.09
SPBC1289.17
SPBC15D4.15
SPBC16A3.17c
SPBC1773.12
SPBC1773.15
SPBC1773.17c
SPBC19C2.04c
SPBC1E8.04
SPBC23G7.13c
SPBC2G2.01c
SPBC359.06
SPBC418.01c
SPBC428.05c
SPBC56F2.09c
SPBC9B6.02c
SPBPB21E7.07
SPCC1235.11
SPCC132.04c
SPCC1494.11c
SPCC330.03c
SPCC330.05c
SPCC584.16c
SPCC70.03c
SPCC70.08c
SPCC757.11c
SPCC794.03
SPCC965.12
