# Supplementary material for: The leucine-NH4+ uptake regulator Any1 limits growth as part of a general amino acid control response to loss of La protein by fission yeast
Source: PLoS One. 2021 Jun 21;16(6):e0253494. doi: 10.1371/journal.pone.0253494 (PMC8216550; doi:10.1371/journal.pone.0253494)
Supplement: S5 Table — (XLSX) [file pone.0253494.s005.xlsx]

## Sheet: S5 Table
GO analysis sla1D EMM-NH4+ (64 genes)
Terms from the Process Ontology of gene_association.pombase with p-value <= 0.01
Gene Ontology term	Cluster frequency	Genome frequency	Corrected	FDR	FALSE	Genes annotated to the term
			P-value		Positives
DNA integration	9 of 64 genes, 14.1%	11 of 6000 genes, 0.2%	1.37e-14	0	0	SPBC1289.17, SPAC167.08, SPAC9.04, SPCC1020.14, SPAC19D5.09c, SPAPB15E9.03c, SPAC26A3.13c, SPAC27E2.08, SPBC9B6.02c
arginine biosynthetic process	5 of 64 genes, 7.8%	11 of 6000 genes, 0.2%	1.31e-05	0	0	SPBC215.08c, SPAC21E11.04, SPAC4G9.10, SPBC56F2.09c, SPBC428.05c
DNA recombination	11 of 64 genes, 17.2%	150 of 6000 genes, 2.5%	9.98e-05	0	0	SPBC1289.17, SPAC212.11, SPAC167.08, SPAC9.04, SPCC1020.14, SPAC21E11.03c, SPAC19D5.09c, SPAPB15E9.03c, SPAC26A3.13c, SPAC27E2.08, SPBC9B6.02c
arginine metabolic process	5 of 64 genes, 7.8%	17 of 6000 genes, 0.3%	0.00016	0	0	SPBC215.08c, SPAC21E11.04, SPAC4G9.10, SPBC56F2.09c, SPBC428.05c
glutamine family amino acid biosynthetic process	5 of 64 genes, 7.8%	19 of 6000 genes, 0.3%	0.00031	0	0	SPBC215.08c, SPAC21E11.04, SPAC4G9.10, SPBC56F2.09c, SPBC428.05c
urea cycle	4 of 64 genes, 6.2%	9 of 6000 genes, 0.1%	0.00036	0	0	SPBC215.08c, SPAC4G9.10, SPBC56F2.09c, SPBC428.05c
glutamine family amino acid metabolic process	6 of 64 genes, 9.4%	45 of 6000 genes, 0.8%	0.00173	0	0	SPBC215.08c, SPAC21E11.04, SPCC132.04c, SPAC4G9.10, SPBC56F2.09c, SPBC428.05c
alpha-amino acid biosynthetic process	8 of 64 genes, 12.5%	97 of 6000 genes, 1.6%	0.00186	0	0	SPAC4G9.10, SPBC56F2.09c, SPBC2G2.04c, SPAC56E4.03, SPAC21E11.04, SPBC215.08c, SPBC428.05c, SPBC119.10
cellular amino acid biosynthetic process	8 of 64 genes, 12.5%	106 of 6000 genes, 1.8%	0.0036	0	0	SPAC4G9.10, SPBC56F2.09c, SPBC2G2.04c, SPAC56E4.03, SPAC21E11.04, SPBC215.08c, SPBC428.05c, SPBC119.10
urea metabolic process	4 of 64 genes, 6.2%	15 of 6000 genes, 0.2%	0.00373	0	0	SPBC215.08c, SPAC4G9.10, SPBC56F2.09c, SPBC428.05c
alpha-amino acid metabolic process	9 of 64 genes, 14.1%	141 of 6000 genes, 2.4%	0.00394	0	0	SPCC132.04c, SPAC4G9.10, SPBC56F2.09c, SPBC2G2.04c, SPAC56E4.03, SPAC21E11.04, SPBC215.08c, SPBC428.05c, SPBC119.10
nitrogen cycle metabolic process	4 of 64 genes, 6.2%	17 of 6000 genes, 0.3%	0.00641	0.0017	0.02	SPBC215.08c, SPAC4G9.10, SPBC56F2.09c, SPBC428.05c
sla1D EMM-NH4+ (64 genes)						Total number of genes annotated to the terms = 20 genes (p-value <= 0.01)
SPAC11D3.01c
SPAC11D3.17						9 genes involved in nutrient transport and amino acid metabolism, plus 9 Tf2 genes, pcr1+ and tlh1+, recQ-like helicase (11 genes) that comprise the DNA term
SPAC13C5.04
SPAC15A10.01
SPAC15E1.02c
SPAC167.08
SPAC17G6.03
SPAC19D5.09c
SPAC19E9.03
SPAC1B3.16c
SPAC212.06c
SPAC212.11
SPAC21E11.03c
SPAC21E11.04
SPAC227.17c
SPAC22H10.13
SPAC23H3.15c
SPAC24B11.05
SPAC26A3.13c
SPAC27E2.08
SPAC2E12.03c
SPAC3G6.05
SPAC4A8.04
SPAC4G9.10
SPAC56E4.03
SPAC5H10.02c
SPAC5H10.10
SPAC9.04
SPAC977.16c
SPAPB15E9.03c
SPAPB1A10.08
SPAPB1A11.01
SPBC119.10
SPBC1271.07c
SPBC1271.08c
SPBC1289.17
SPBC16A3.17c
SPBC16E9.16c
SPBC17F3.01c
SPBC19C7.04c
SPBC1E8.04
SPBC215.08c
SPBC24C6.09c
SPBC2G2.01c
SPBC2G2.04c
SPBC2G2.17c
SPBC359.06
SPBC365.12c
SPBC409.10
SPBC428.05c
SPBC56F2.09c
SPBC725.03
SPBC9B6.02c
SPBPB21E7.04c
SPBPB21E7.07
SPCC1020.14
SPCC132.04c
SPCC1494.11c
SPCC1840.12
SPCC330.05c
SPCC70.08c
SPCC757.03c
SPCC757.13
SPCC965.12
