# Supplementary material for: The leucine-NH4+ uptake regulator Any1 limits growth as part of a general amino acid control response to loss of La protein by fission yeast
Source: PLoS One. 2021 Jun 21;16(6):e0253494. doi: 10.1371/journal.pone.0253494 (PMC8216550; doi:10.1371/journal.pone.0253494)
Supplement: S6 Table — (XLSX) [file pone.0253494.s006.xlsx]

## Sheet: S6 Table
GO analysis of gene transcripts >1.5x up in sla1D in YES (40 genes)
Terms from the Process Ontology of gene_association.pombase with p-value <= 0.01
Gene Ontology term	Cluster frequency	Genome frequency	Corrected	FDR	FALSE	Genes annotated to the term
			P-value		Positives
DNA integration	8 of 40 genes, 20.0%	11 of 5500 genes, 0.2%	9.79e-14	0	0	SPAC167.08, SPAC9.04, SPAC19D5.09c, SPAC13D1.01c, SPAPB15E9.03c, SPAC2E1P3.03c, SPAC27E2.08, SPBC9B6.02c
DNA recombination	9 of 40 genes, 22.5%	150 of 5500 genes, 2.7%	0.00014	0	0	SPAC167.08, SPAC212.11, SPAC9.04, SPAC19D5.09c, SPAC13D1.01c, SPAPB15E9.03c, SPAC2E1P3.03c, SPAC27E2.08, SPBC9B6.02c
small molecule catabolic process	7 of 40 genes, 17.5%	102 of 5500 genes, 1.9%	0.00112	0	0	SPAC56E4.03, SPAC21E11.04, SPCC132.04c, SPBC1773.17c, SPAC1039.02, SPBC1683.06c, SPBPB8B6.03
nucleoside metabolic process	5 of 40 genes, 12.5%	44 of 5500 genes, 0.8%	0.00224	0	0	SPAC1002.17c, SPBC215.08c, SPCC330.05c, SPAC1039.02, SPBC1683.06c
pyrimidine nucleoside metabolic process	4 of 40 genes, 10.0%	23 of 5500 genes, 0.4%	0.00311	0	0	SPAC1002.17c, SPBC215.08c, SPCC330.05c, SPBC1683.06c
glycosyl compound metabolic process	5 of 40 genes, 12.5%	49 of 5500 genes, 0.9%	0.00384	0	0	SPAC1002.17c, SPBC215.08c, SPCC330.05c, SPAC1039.02, SPBC1683.06c
carboxylic acid catabolic process	5 of 40 genes, 12.5%	51 of 5500 genes, 0.9%	0.00468	0.0029	0.02	SPAC56E4.03, SPAC21E11.04, SPCC132.04c, SPBC1773.17c, SPBPB8B6.03
organic acid catabolic process	5 of 40 genes, 12.5%	52 of 5500 genes, 0.9%	0.00515	0.0025	0.02	SPAC56E4.03, SPAC21E11.04, SPCC132.04c, SPBC1773.17c, SPBPB8B6.03
arginine biosynthetic process	3 of 40 genes, 7.5%	11 of 5500 genes, 0.2%	0.00915	0.0133	0.12	SPBC215.08c, SPAC21E11.04, SPBC428.05c
alpha-amino acid metabolic process	7 of 40 genes, 17.5%	141 of 5500 genes, 2.6%	0.00932	0.012	0.12	SPAC56E4.03, SPBC215.08c, SPAC21E11.04, SPCC132.04c, SPBC428.05c, SPBC2G2.04c, SPBC418.01c
alpha-amino acid biosynthetic process	6 of 40 genes, 15.0%	97 of 5500 genes, 1.8%	0.00986	0.0109	0.12	SPAC56E4.03, SPBC215.08c, SPAC21E11.04, SPBC428.05c, SPBC2G2.04c, SPBC418.01c
40 genes up in sla1D in YES
SPAC1002.17c
SPAC1039.02
SPAC11D3.01c
SPAC13D1.01c
SPAC167.08
SPAC19D5.09c
SPAC19E9.03
SPAC1B3.16c
SPAC212.06c
SPAC212.11
SPAC21E11.04
SPAC26H5.09c
SPAC27E2.08
SPAC2E1P3.03c
SPAC2E1P3.05c
SPAC3G6.05
SPAC521.03
SPAC56E4.03
SPAC57A7.05
SPAC9.04
SPAPB15E9.03c
SPAPB18E9.04c
SPBC1271.07c
SPBC1271.08c
SPBC1683.06c
SPBC16A3.17c
SPBC1773.17c
SPBC1E8.04
SPBC215.08c
SPBC2G2.04c
SPBC418.01c
SPBC428.05c
SPBC9B6.02c
SPBPB21E7.07
SPBPB8B6.03
SPCC132.04c
SPCC1682.08c
SPCC1906.02c
SPCC330.05c
SPCC70.08c
