# Supplementary material for: The leucine-NH4+ uptake regulator Any1 limits growth as part of a general amino acid control response to loss of La protein by fission yeast
Source: PLoS One. 2021 Jun 21;16(6):e0253494. doi: 10.1371/journal.pone.0253494 (PMC8216550; doi:10.1371/journal.pone.0253494)
Supplement: S7 Table — (XLSX) [file pone.0253494.s007.xlsx]

## Sheet: S7 Table
S7 Table						Cluster 3 Udagawa et al	Duncan et al.	Cluster 2 Udagawa et al
26 orthologs in S. pombe & S. cerevisiae bound by Fil1 & GCN4	S. cerevisiae gene name	S. pombe gene name	up in sla1D YES ( 40 genes)	up in sla1D Pro (60 genes)	up in sla1D EMM NH4 (64 genes)	3AT-GAAC (68 genes)	3AT-Fil1 (573 genes)	3AT-CESR (169 genes)	low cutoff CESR List (314 genes)
SPAC1039.09	BAP2 & others	isp5, amino acid transmembrane transporter Isp5		No	No	No	No	No	No
SPAC13G7.04c	DCV1	mac1, plasma membrane anchored protein Mac1		No	No	No	No	No	No
SPAC19E9.03	PCL5	pas1, cyclin Pas1, (positive regulation of L-arginine import across plasma membrane	Yes	Yes	Yes	Yes	Yes	No	Yes
SPAC29B12.04	SNZ1 /2/3	snz1, pyridoxal 5'-phosphate synthase (glutamine hydrolysing)		Yes	No	No	Yes	No	No
SPAC4G9.20c	YMC2	ymc1, mitochondrial carrier, glutamate/glycine (predicted)		No	No	No	No	No	No
SPAC9E9.06c	THR4	threonine synthase (predicted)		No	No	No	No	No	No
SPAPB1E7.07	GLT1	glt1 glutamate synthase Glt1		No	No	No	No	No	No
SPBC1105.02c	LYS21 /20	lys4, homocitrate synthase		No	No	Yes	Yes	No	No
SPBC119.10	ASN1	asn1,		Yes	Yes	Yes	Yes	No	No
SPBC14F5.13c	PHO8	pho8, vacuolar membrane alkaline phosphatase (predicted		No	No	No	Yes	No	No
SPBC1711.13	HIS4	his2, histidinol dehydrogenase His2		No	No	No	Yes	No	No
SPBC17G9.11c	PYC2 /1	pyr1, pyruvate carboxylase Pyr1		No	No	No	Yes	No	No
SPBC19F5.04	HOM3	aspartate kinase (predicted)		No	No	No	Yes	No	No
SPBC359.03c	BAP2 TAT1 others	aat1, plasma membrane amino acid transporter		No	No	No	No	No	No
SPBC3B8.03	LYS9	lys9, saccharopine dehydrogenase		No	No	No	Yes	No	No
SPBC3E7.16c	LEU4	leu3, 2-isopropylmalate synthase Leu3		No	No	No	Yes	Yes	No
SPBC418.01c	HIS7	his4, imidazoleglycerol-phosphate synthase His4	Yes	Yes	No	Yes	Yes	No	No
SPBC428.05c	ARG1	arg12, argininosuccinate synthase Arg12	Yes	Yes	Yes	No	Yes	No	No
SPBC460.01c	BAP2 TAT1 others	amino acid transmembrane transporter (predicted)		No	No	No	No	No	No
SPBC56F2.09c	CPA1	arg5, arginine specific carbamoyl-phosphate synthase subunit		Yes	Yes	no	Yes	No	No
SPBP23A10.11c	TOS1	circularly permuted 1,3-beta-glucanase (predicted)		No	No	No	No	No	No
SPBP4H10.15	ACO2	aco2, aconitase hydratase/mito ribosom subunitL21, fusion protein		No	No	No	No	No	No
SPBPB21E7.07	YH19	aes1, phenazine biosynthesis PhzF protein family	Yes	Yes	Yes	Yes	Yes	No	No
SPCC13B11.01	ADH5 /1	adh1		No	No	No	No	No	No
SPCC1902.01	GAT1	gaf1, transcription factor Gaf1		No	No	No	No	No	No
SPCC777.09c	ARG8	arg1, argininosuccinate synthase Arg1		No	No	No	Yes	No	No
